# Supplementary material for: Auditory deep sleep stimulation in older adults at home: a randomized crossover trial
Source: Commun Med (Lond). 2022 Apr 4;2:30. doi: 10.1038/s43856-022-00096-6 (PMC9053232; doi:10.1038/s43856-022-00096-6)
Supplement: Supplementary file 4 — Supplementary Data 1 [file 43856_2022_96_MOESM4_ESM.xlsx]

## Sheet: Figure2a
frequency	mean	sem	p_val
0.5	99.1621	1.72413	0.74
0.75	103.39	0.977228	0
1	105.465	1.80873	0
1.25	102.346	1.56426	0.05
1.5	100.057	2.01064	0.86
1.75	100.033	2.4136	0.73
2	99.7344	2.04257	0.6
2.25	100.358	1.86013	0.98
2.5	101.597	2.18529	0.56
2.75	100.668	2.58899	0.76
3	99.6319	2.17167	0.39
3.25	100.892	2.37924	0.95
3.5	101.963	2.51267	0.52
3.75	99.7169	2.62129	0.3
4	98.3322	2.36477	0.11
4.25	98.5739	2.44603	0.21
4.5	100.793	2.83811	0.9
4.75	101.095	1.99767	0.8
5	99.4561	2.31115	0.12
5.25	99.5467	2.93086	0.14
5.5	100.575	2.89443	0.41
5.75	100.726	2.25069	0.83
6	100.403	2.6374	0.47
6.25	99.4667	2.80311	0.26
6.5	99.0497	2.96933	0.27
6.75	98.6992	2.82879	0.32
7	99.528	2.65511	0.28
7.25	100.259	2.30294	0.75
7.5	99.4083	2.52408	0.5
7.75	98.5299	2.68477	0.34
8	99.4359	2.50143	0.5
8.25	100.714	2.28784	0.79
8.5	99.708	1.94318	0.58
8.75	97.9516	2.23353	0.04
9	98.4234	2.32962	0.07
9.25	99.5228	2.12242	0.24
9.5	99.8093	2.16322	0.29
9.75	98.4883	2.52806	0.1
10	97.6972	2.78863	0.05
10.25	97.6132	2.70734	0.17
10.5	97.6718	2.52493	0.13
10.75	97.8751	2.63699	0.2
11	97.7653	2.85739	0.18
11.25	97.8496	2.70541	0.08
11.5	97.9392	2.66598	0.07
11.75	98.9262	2.6586	0.29
12	100.617	2.8591	0.43
12.25	100.535	2.73165	0.66
12.5	100.003	2.43061	0.45
12.75	99.3148	2.27924	0.33
13	100.206	2.38636	0.52
13.25	99.7694	2.35816	0.6
13.5	98.0661	2.40785	0.18
13.75	96.9601	2.3381	0.09
14	98.303	2.40964	0.16
14.25	98.5713	2.6028	0.19
14.5	97.3706	2.71542	0.07
14.75	97.1911	2.82561	0.1
15	98.6824	2.71061	0.22
15.25	98.5135	2.67508	0.26
15.5	99.094	2.95687	0.41
15.75	98.5016	3.16561	0.5
16	98.0956	2.81815	0.4
16.25	98.0647	2.89354	0.3
16.5	98.1624	3.01988	0.21
16.75	96.7295	2.98771	0.16
17	96.6922	2.79587	0.22
17.25	97.3477	2.70827	0.33
17.5	97.5162	2.72369	0.26
17.75	98.0092	2.84147	0.32
18	98.2184	2.7874	0.54
18.25	97.6825	2.70608	0.33
18.5	97.8432	2.69561	0.37
18.75	99.3939	2.7461	0.77
19	99.963	2.72032	0.96
19.25	98.9373	2.48962	0.72
19.5	97.6275	2.42802	0.3
19.75	98.4637	2.53724	0.49
20	99.3918	2.6907	0.54

## Sheet: Figure2b
Subject	Condition	stim#	ON-OFF Difference lowSWA	ON lowSWA	OFF lowSWA
S021	VERUM_ONOFF	1-2 stim	4.34198	107.664	103.322
S021	SHAM_ONOFF	1-2 stim	-2.76611	118.694	121.46
S025	SHAM_ONOFF	1-2 stim	9.68469	82.769	73.0844
S025	VERUM_ONOFF	1-2 stim	25.1877	88.06	62.8723
S027	VERUM_ONOFF	1-2 stim	11.9589	116.17	104.211
S027	SHAM_ONOFF	1-2 stim	-7.15063	123.37	130.521
S029	SHAM_ONOFF	1-2 stim	2.37002	145.191	142.821
S029	VERUM_ONOFF	1-2 stim	-0.311876	164.017	164.329
S030	VERUM_ONOFF	1-2 stim	34.6871	122.664	87.9772
S030	SHAM_ONOFF	1-2 stim	23.0879	119.069	95.9811
S032	SHAM_ONOFF	1-2 stim	37.3333	192.428	155.095
S032	VERUM_ONOFF	1-2 stim	38.8698	192.658	153.788
S033	VERUM_ONOFF	1-2 stim	36.7384	179.37	142.631
S033	SHAM_ONOFF	1-2 stim	20.6425	178.05	157.408
S036	SHAM_ONOFF	1-2 stim	1.07754	136.425	135.348
S036	VERUM_ONOFF	1-2 stim	23.6684	121.772	98.1038
S037	SHAM_ONOFF	1-2 stim	10.8203	198.229	187.408
S037	VERUM_ONOFF	1-2 stim	33.5506	212.15	178.6
S039	VERUM_ONOFF	1-2 stim	89.9768	253.649	163.672
S039	SHAM_ONOFF	1-2 stim	1.72052	152.495	150.775
S040	VERUM_ONOFF	1-2 stim	-0.169092	293.101	293.27
S040	SHAM_ONOFF	1-2 stim	14.4494	285.206	270.757
S042	VERUM_ONOFF	1-2 stim	17.4785	151.999	134.52
S042	SHAM_ONOFF	1-2 stim	24.9711	213.647	188.676
S043	SHAM_ONOFF	1-2 stim	46.4976	235.824	189.327
S043	VERUM_ONOFF	1-2 stim	25.5109	257.721	232.21
S053	VERUM_ONOFF	1-2 stim	44.1002	137.548	93.4482
S053	SHAM_ONOFF	1-2 stim	12.0412	128.407	116.366
S058	SHAM_ONOFF	1-2 stim	6.49638	118.663	112.166
S058	VERUM_ONOFF	1-2 stim	25.5323	128.122	102.59
S059	VERUM_ONOFF	1-2 stim	27.6004	205.206	177.606
S059	SHAM_ONOFF	1-2 stim	-51.8514	195.635	247.487
S021	VERUM_ONOFF	3-4 stim	21.4753	211.778	190.303
S021	SHAM_ONOFF	3-4 stim	-4.78918	206.27	211.059
S025	SHAM_ONOFF	3-4 stim	1.62101	113.322	111.701
S025	VERUM_ONOFF	3-4 stim	4.74829	111.135	116.222
S027	VERUM_ONOFF	3-4 stim	-4.11232	208.562	212.674
S027	SHAM_ONOFF	3-4 stim	-6.24764	214.919	221.167
S029	SHAM_ONOFF	3-4 stim	0.258463	199.588	199.33
S029	VERUM_ONOFF	3-4 stim	14.0638	242.156	228.092
S030	VERUM_ONOFF	3-4 stim	29.2587	200.576	171.317
S030	SHAM_ONOFF	3-4 stim	7.10042	180.872	173.771
S032	SHAM_ONOFF	3-4 stim	12.6974	423.431	410.733
S032	VERUM_ONOFF	3-4 stim	100.874	462.699	361.825
S033	VERUM_ONOFF	3-4 stim	28.1075	357.207	329.1
S033	SHAM_ONOFF	3-4 stim	19.5011	355.232	335.731
S036	SHAM_ONOFF	3-4 stim	-0.583027	159.631	160.214
S036	VERUM_ONOFF	3-4 stim	48.6743	180.578	131.903
S037	SHAM_ONOFF	3-4 stim	5.66746	400.296	394.629
S037	VERUM_ONOFF	3-4 stim	75.7108	481.98	406.269
S039	VERUM_ONOFF	3-4 stim	346.831	585.265	238.434
S039	SHAM_ONOFF	3-4 stim	15.1998	262.231	247.031
S040	VERUM_ONOFF	3-4 stim	89.3007	490.604	401.303
S040	SHAM_ONOFF	3-4 stim	4.0543	419.982	415.928
S042	VERUM_ONOFF	3-4 stim	30.3669	259.255	228.888
S042	SHAM_ONOFF	3-4 stim	1.44608	266.638	265.191
S043	SHAM_ONOFF	3-4 stim	2.69117	410.685	407.994
S043	VERUM_ONOFF	3-4 stim	152.01	611.669	459.66
S053	VERUM_ONOFF	3-4 stim	111.592	356.685	245.093
S053	SHAM_ONOFF	3-4 stim	9.29247	253.356	244.064
S058	SHAM_ONOFF	3-4 stim	15.0391	211.074	196.035
S058	VERUM_ONOFF	3-4 stim	59.2421	242.292	183.05
S059	VERUM_ONOFF	3-4 stim	74.9952	400.08	325.085
S059	SHAM_ONOFF	3-4 stim	-12.4074	386.159	398.566
S021	VERUM_ONOFF	>4 stim	31.8655	251.561	219.696
S021	SHAM_ONOFF	>4 stim	-9.85809	241.025	250.883
S025	SHAM_ONOFF	>4 stim	23.5555	134.041	110.485
S025	VERUM_ONOFF	>4 stim	-23.1806	130.078	153.259
S027	VERUM_ONOFF	>4 stim	10.518	265.186	254.668
S027	SHAM_ONOFF	>4 stim	-16.5197	257.958	274.478
S029	SHAM_ONOFF	>4 stim	1.60925	260.487	258.877
S029	VERUM_ONOFF	>4 stim	26.1745	261.036	234.862
S030	VERUM_ONOFF	>4 stim	-21.1812	194.816	215.997
S030	SHAM_ONOFF	>4 stim	96.2909	248.852	152.561
S032	SHAM_ONOFF	>4 stim	27.6442	611.506	583.862
S032	VERUM_ONOFF	>4 stim	154.774	685.597	530.822
S033	VERUM_ONOFF	>4 stim	160.266	583.334	423.068
S033	SHAM_ONOFF	>4 stim	-29.5912	448.765	478.356
S036	SHAM_ONOFF	>4 stim	63.5558	205.829	139.466
S036	VERUM_ONOFF	>4 stim	27.1006	190.295	163.195
S037	SHAM_ONOFF	>4 stim	7.69196	591.206	583.514
S037	VERUM_ONOFF	>4 stim	152.569	774.245	621.677
S039	VERUM_ONOFF	>4 stim	629.182	808.802	179.62
S039	SHAM_ONOFF	>4 stim	3.8912	233.476	229.585
S040	VERUM_ONOFF	>4 stim	165.989	635.336	469.347
S040	SHAM_ONOFF	>4 stim	-7.37122	560.84	568.211
S042	VERUM_ONOFF	>4 stim	30.3103	306.391	276.08
S042	SHAM_ONOFF	>4 stim	-9.32736	297.202	306.53
S043	SHAM_ONOFF	>4 stim	-9.7742	612.323	622.097
S043	VERUM_ONOFF	>4 stim	270.528	852.965	582.438
S053	VERUM_ONOFF	>4 stim	186.648	509.034	322.386
S053	SHAM_ONOFF	>4 stim	-0.47919	327.773	328.253
S058	SHAM_ONOFF	>4 stim	18.1335	253.906	235.772
S058	VERUM_ONOFF	>4 stim	61.3401	266.564	205.224
S059	VERUM_ONOFF	>4 stim	154.346	500.681	346.335
S059	SHAM_ONOFF	>4 stim	-4.03001	407.428	411.458

## Sheet: Figure2c
Subject	Condition	Night	ON-OFF Difference lowSWA
S021	VERUM_ONOFF	1	12.1305
S021	VERUM_ONOFF	2	16.2665
S021	VERUM_ONOFF	3	20.1353
S021	VERUM_ONOFF	4	74.745
S021	VERUM_ONOFF	5	-5.39136
S021	VERUM_ONOFF	6	4.124
S021	VERUM_ONOFF	7	54.2088
S021	SHAM_ONOFF	1	-8.38867
S021	SHAM_ONOFF	2	2.78616
S021	SHAM_ONOFF	3	12.3668
S021	SHAM_ONOFF	4	2.78183
S021	SHAM_ONOFF	5	-6.9406
S021	SHAM_ONOFF	6	-30.4166
S021	SHAM_ONOFF	7	-11.9154
S025	SHAM_ONOFF	1	-48.3554
S025	SHAM_ONOFF	2	14.6449
S025	SHAM_ONOFF	3	3.90763
S025	SHAM_ONOFF	4	-3.97307
S025	SHAM_ONOFF	5	22.8911
S025	SHAM_ONOFF	6	17.5278
S025	SHAM_ONOFF	7	11.6309
S025	VERUM_ONOFF	1	0.841069
S025	VERUM_ONOFF	2	1.42044
S025	VERUM_ONOFF	3	-1.74712
S025	VERUM_ONOFF	4	-24.6809
S025	VERUM_ONOFF	5	-27.366
S025	VERUM_ONOFF	6	14.9165
S025	VERUM_ONOFF	7	14.2585
S027	VERUM_ONOFF	4	2.23559
S027	VERUM_ONOFF	6	-16.1203
S027	VERUM_ONOFF	7	20.2475
S027	SHAM_ONOFF	2	-20.9238
S027	SHAM_ONOFF	4	4.05205
S027	SHAM_ONOFF	6	-2.64995
S027	SHAM_ONOFF	7	-14.0701
S029	SHAM_ONOFF	1	-14.485
S029	SHAM_ONOFF	2	5.95361
S029	SHAM_ONOFF	4	0.116219
S029	SHAM_ONOFF	5	9.37136
S029	SHAM_ONOFF	6	-6.18149
S029	SHAM_ONOFF	7	0.554821
S029	VERUM_ONOFF	1	42.6414
S029	VERUM_ONOFF	2	12.6453
S029	VERUM_ONOFF	3	20.9772
S029	VERUM_ONOFF	4	5.68992
S029	VERUM_ONOFF	5	14.0811
S029	VERUM_ONOFF	7	7.93996
S030	VERUM_ONOFF	1	37.0194
S030	VERUM_ONOFF	2	-5.85416
S030	VERUM_ONOFF	3	29.2242
S030	VERUM_ONOFF	4	2.94405
S030	VERUM_ONOFF	5	47.8376
S030	VERUM_ONOFF	6	0.412393
S030	VERUM_ONOFF	7	44.0934
S030	SHAM_ONOFF	1	-34.4921
S030	SHAM_ONOFF	2	18.7832
S030	SHAM_ONOFF	3	22.1718
S030	SHAM_ONOFF	4	24.0812
S030	SHAM_ONOFF	5	30.5752
S030	SHAM_ONOFF	6	65.9365
S030	SHAM_ONOFF	7	22.6174
S032	SHAM_ONOFF	2	51.3738
S032	SHAM_ONOFF	3	-16.8237
S032	SHAM_ONOFF	4	-8.12711
S032	SHAM_ONOFF	5	41.1166
S032	SHAM_ONOFF	6	1.57507
S032	SHAM_ONOFF	7	48.3887
S032	VERUM_ONOFF	1	125.189
S032	VERUM_ONOFF	2	127.07
S032	VERUM_ONOFF	3	249.159
S032	VERUM_ONOFF	4	58.589
S032	VERUM_ONOFF	5	180.043
S032	VERUM_ONOFF	6	66.1872
S032	VERUM_ONOFF	7	53.7244
S033	VERUM_ONOFF	1	88.6999
S033	VERUM_ONOFF	2	56.2976
S033	VERUM_ONOFF	3	66.7756
S033	VERUM_ONOFF	4	39.7291
S033	VERUM_ONOFF	5	78.8786
S033	VERUM_ONOFF	6	87.4656
S033	SHAM_ONOFF	1	-5.47379
S033	SHAM_ONOFF	4	5.61548
S033	SHAM_ONOFF	5	-18.6699
S033	SHAM_ONOFF	6	9.43063
S033	SHAM_ONOFF	7	33.5818
S036	SHAM_ONOFF	1	15.3635
S036	SHAM_ONOFF	2	2.75563
S036	SHAM_ONOFF	3	26.7952
S036	SHAM_ONOFF	4	-22.9156
S036	SHAM_ONOFF	5	59.8995
S036	SHAM_ONOFF	6	-24.8686
S036	SHAM_ONOFF	7	-6.58194
S036	VERUM_ONOFF	1	90.8493
S036	VERUM_ONOFF	2	18.4989
S036	VERUM_ONOFF	3	-5.05473
S036	VERUM_ONOFF	4	23.8985
S036	VERUM_ONOFF	5	37.5026
S036	VERUM_ONOFF	6	43.1049
S036	VERUM_ONOFF	7	104.543
S037	SHAM_ONOFF	1	25.1261
S037	SHAM_ONOFF	2	-38.6258
S037	SHAM_ONOFF	3	4.36555
S037	SHAM_ONOFF	4	15.8651
S037	SHAM_ONOFF	5	30.2583
S037	SHAM_ONOFF	6	-50.9614
S037	SHAM_ONOFF	7	36.4855
S037	VERUM_ONOFF	1	197.959
S037	VERUM_ONOFF	2	167.015
S037	VERUM_ONOFF	3	124.102
S037	VERUM_ONOFF	4	108.559
S037	VERUM_ONOFF	5	20.3461
S037	VERUM_ONOFF	6	105.462
S037	VERUM_ONOFF	7	118.538
S039	VERUM_ONOFF	1	244.748
S039	VERUM_ONOFF	2	417.907
S039	VERUM_ONOFF	3	331.541
S039	VERUM_ONOFF	4	613.651
S039	VERUM_ONOFF	5	452.851
S039	VERUM_ONOFF	6	342.032
S039	VERUM_ONOFF	7	395.886
S039	SHAM_ONOFF	2	24.5857
S039	SHAM_ONOFF	3	-3.53743
S039	SHAM_ONOFF	4	41.6884
S039	SHAM_ONOFF	5	-1.8733
S039	SHAM_ONOFF	6	-1.33862
S039	SHAM_ONOFF	7	8.14865
S040	VERUM_ONOFF	1	145.138
S040	VERUM_ONOFF	2	121.083
S040	VERUM_ONOFF	3	120.17
S040	VERUM_ONOFF	4	122.929
S040	VERUM_ONOFF	5	119.515
S040	VERUM_ONOFF	6	66.9617
S040	VERUM_ONOFF	7	71.1299
S040	SHAM_ONOFF	1	-33.738
S040	SHAM_ONOFF	2	44.846
S040	SHAM_ONOFF	3	19.3999
S040	SHAM_ONOFF	4	44.1354
S040	SHAM_ONOFF	5	-24.3044
S040	SHAM_ONOFF	6	-28.223
S040	SHAM_ONOFF	7	-31.2654
S042	VERUM_ONOFF	1	34.423
S042	VERUM_ONOFF	2	22.4513
S042	VERUM_ONOFF	3	75.0871
S042	VERUM_ONOFF	4	-1.30957
S042	VERUM_ONOFF	5	50.922
S042	VERUM_ONOFF	6	25.6415
S042	VERUM_ONOFF	7	-0.412345
S042	SHAM_ONOFF	1	-35.1855
S042	SHAM_ONOFF	2	-17.2676
S042	SHAM_ONOFF	3	12.7996
S042	SHAM_ONOFF	4	9.65133
S042	SHAM_ONOFF	5	-7.9976
S042	SHAM_ONOFF	6	6.68264
S042	SHAM_ONOFF	7	9.59393
S043	SHAM_ONOFF	1	-4.85519
S043	SHAM_ONOFF	2	22.637
S043	SHAM_ONOFF	3	36.0022
S043	SHAM_ONOFF	4	40.949
S043	SHAM_ONOFF	5	13.5372
S043	SHAM_ONOFF	6	-61.4098
S043	SHAM_ONOFF	7	-38.8272
S043	VERUM_ONOFF	1	223.559
S043	VERUM_ONOFF	3	162.868
S043	VERUM_ONOFF	4	184.395
S043	VERUM_ONOFF	5	161.325
S043	VERUM_ONOFF	6	203.186
S043	VERUM_ONOFF	7	206.033
S053	VERUM_ONOFF	1	160.614
S053	VERUM_ONOFF	2	164.886
S053	VERUM_ONOFF	5	117.109
S053	VERUM_ONOFF	6	98.6759
S053	VERUM_ONOFF	7	187.77
S053	SHAM_ONOFF	3	17.4395
S053	SHAM_ONOFF	4	15.0416
S053	SHAM_ONOFF	6	-9.68565
S058	SHAM_ONOFF	3	-1.78199
S058	SHAM_ONOFF	4	7.38504
S058	SHAM_ONOFF	5	55.2694
S058	SHAM_ONOFF	6	-1.45677
S058	SHAM_ONOFF	7	18.6548
S058	VERUM_ONOFF	1	40.0713
S058	VERUM_ONOFF	2	52.0207
S058	VERUM_ONOFF	3	67.439
S058	VERUM_ONOFF	4	70.4141
S058	VERUM_ONOFF	5	75.2024
S058	VERUM_ONOFF	6	89.4334
S058	VERUM_ONOFF	7	28.1791
S059	VERUM_ONOFF	1	189.69
S059	VERUM_ONOFF	2	25.2635
S059	VERUM_ONOFF	3	112.922
S059	VERUM_ONOFF	5	-16.0772
S059	VERUM_ONOFF	6	178.103
S059	VERUM_ONOFF	7	140.247
S059	SHAM_ONOFF	1	24.2728
S059	SHAM_ONOFF	2	-37.7217
S059	SHAM_ONOFF	3	7.60281
S059	SHAM_ONOFF	4	-13.3585
S059	SHAM_ONOFF	5	-82.5114
S059	SHAM_ONOFF	6	-22.7382
S059	SHAM_ONOFF	7	49.633
