# Supplementary material for: Auditory deep sleep stimulation in older adults at home: a randomized crossover trial
Source: Commun Med (Lond). 2022 Apr 4;2:30. doi: 10.1038/s43856-022-00096-6 (PMC9053232; doi:10.1038/s43856-022-00096-6)
Supplement: Supplementary file 5 — Supplementary Data 2 [file 43856_2022_96_MOESM5_ESM.xlsx]

## Sheet: Figure3a
Subject	Condition	Night	ON-OFF Difference lowSWA
S021	VERUM_ONOFF	1	12.1305
S021	VERUM_ONOFF	2	16.2665
S021	VERUM_ONOFF	3	20.1353
S021	VERUM_ONOFF	4	74.745
S021	VERUM_ONOFF	5	-5.39136
S021	VERUM_ONOFF	6	4.124
S021	VERUM_ONOFF	7	54.2088
S021	SHAM_ONOFF	1	-8.38867
S021	SHAM_ONOFF	2	2.78616
S021	SHAM_ONOFF	3	12.3668
S021	SHAM_ONOFF	4	2.78183
S021	SHAM_ONOFF	5	-6.9406
S021	SHAM_ONOFF	6	-30.4166
S021	SHAM_ONOFF	7	-11.9154
S025	SHAM_ONOFF	1	-48.3554
S025	SHAM_ONOFF	2	14.6449
S025	SHAM_ONOFF	3	3.90763
S025	SHAM_ONOFF	4	-3.97307
S025	SHAM_ONOFF	5	22.8911
S025	SHAM_ONOFF	6	17.5278
S025	SHAM_ONOFF	7	11.6309
S025	VERUM_ONOFF	1	0.841069
S025	VERUM_ONOFF	2	1.42044
S025	VERUM_ONOFF	3	-1.74712
S025	VERUM_ONOFF	4	-24.6809
S025	VERUM_ONOFF	5	-27.366
S025	VERUM_ONOFF	6	14.9165
S025	VERUM_ONOFF	7	14.2585
S027	VERUM_ONOFF	4	2.23559
S027	VERUM_ONOFF	6	-16.1203
S027	VERUM_ONOFF	7	20.2475
S027	SHAM_ONOFF	2	-20.9238
S027	SHAM_ONOFF	4	4.05205
S027	SHAM_ONOFF	6	-2.64995
S027	SHAM_ONOFF	7	-14.0701
S029	SHAM_ONOFF	1	-14.485
S029	SHAM_ONOFF	2	5.95361
S029	SHAM_ONOFF	4	0.116219
S029	SHAM_ONOFF	5	9.37136
S029	SHAM_ONOFF	6	-6.18149
S029	SHAM_ONOFF	7	0.554821
S029	VERUM_ONOFF	1	42.6414
S029	VERUM_ONOFF	2	12.6453
S029	VERUM_ONOFF	3	20.9772
S029	VERUM_ONOFF	4	5.68992
S029	VERUM_ONOFF	5	14.0811
S029	VERUM_ONOFF	7	7.93996
S030	VERUM_ONOFF	1	37.0194
S030	VERUM_ONOFF	2	-5.85416
S030	VERUM_ONOFF	3	29.2242
S030	VERUM_ONOFF	4	2.94405
S030	VERUM_ONOFF	5	47.8376
S030	VERUM_ONOFF	6	0.412393
S030	VERUM_ONOFF	7	44.0934
S030	SHAM_ONOFF	1	-34.4921
S030	SHAM_ONOFF	2	18.7832
S030	SHAM_ONOFF	3	22.1718
S030	SHAM_ONOFF	4	24.0812
S030	SHAM_ONOFF	5	30.5752
S030	SHAM_ONOFF	6	65.9365
S030	SHAM_ONOFF	7	22.6174
S032	SHAM_ONOFF	2	51.3738
S032	SHAM_ONOFF	3	-16.8237
S032	SHAM_ONOFF	4	-8.12711
S032	SHAM_ONOFF	5	41.1166
S032	SHAM_ONOFF	6	1.57507
S032	SHAM_ONOFF	7	48.3887
S032	VERUM_ONOFF	1	125.189
S032	VERUM_ONOFF	2	127.07
S032	VERUM_ONOFF	3	249.159
S032	VERUM_ONOFF	4	58.589
S032	VERUM_ONOFF	5	180.043
S032	VERUM_ONOFF	6	66.1872
S032	VERUM_ONOFF	7	53.7244
S033	VERUM_ONOFF	1	88.6999
S033	VERUM_ONOFF	2	56.2976
S033	VERUM_ONOFF	3	66.7756
S033	VERUM_ONOFF	4	39.7291
S033	VERUM_ONOFF	5	78.8786
S033	VERUM_ONOFF	6	87.4656
S033	SHAM_ONOFF	1	-5.47379
S033	SHAM_ONOFF	4	5.61548
S033	SHAM_ONOFF	5	-18.6699
S033	SHAM_ONOFF	6	9.43063
S033	SHAM_ONOFF	7	33.5818
S036	SHAM_ONOFF	1	15.3635
S036	SHAM_ONOFF	2	2.75563
S036	SHAM_ONOFF	3	26.7952
S036	SHAM_ONOFF	4	-22.9156
S036	SHAM_ONOFF	5	59.8995
S036	SHAM_ONOFF	6	-24.8686
S036	SHAM_ONOFF	7	-6.58194
S036	VERUM_ONOFF	1	90.8493
S036	VERUM_ONOFF	2	18.4989
S036	VERUM_ONOFF	3	-5.05473
S036	VERUM_ONOFF	4	23.8985
S036	VERUM_ONOFF	5	37.5026
S036	VERUM_ONOFF	6	43.1049
S036	VERUM_ONOFF	7	104.543
S037	SHAM_ONOFF	1	25.1261
S037	SHAM_ONOFF	2	-38.6258
S037	SHAM_ONOFF	3	4.36555
S037	SHAM_ONOFF	4	15.8651
S037	SHAM_ONOFF	5	30.2583
S037	SHAM_ONOFF	6	-50.9614
S037	SHAM_ONOFF	7	36.4855
S037	VERUM_ONOFF	1	197.959
S037	VERUM_ONOFF	2	167.015
S037	VERUM_ONOFF	3	124.102
S037	VERUM_ONOFF	4	108.559
S037	VERUM_ONOFF	5	20.3461
S037	VERUM_ONOFF	6	105.462
S037	VERUM_ONOFF	7	118.538
S039	VERUM_ONOFF	1	244.748
S039	VERUM_ONOFF	2	417.907
S039	VERUM_ONOFF	3	331.541
S039	VERUM_ONOFF	4	613.651
S039	VERUM_ONOFF	5	452.851
S039	VERUM_ONOFF	6	342.032
S039	VERUM_ONOFF	7	395.886
S039	SHAM_ONOFF	2	24.5857
S039	SHAM_ONOFF	3	-3.53743
S039	SHAM_ONOFF	4	41.6884
S039	SHAM_ONOFF	5	-1.8733
S039	SHAM_ONOFF	6	-1.33862
S039	SHAM_ONOFF	7	8.14865
S040	VERUM_ONOFF	1	145.138
S040	VERUM_ONOFF	2	121.083
S040	VERUM_ONOFF	3	120.17
S040	VERUM_ONOFF	4	122.929
S040	VERUM_ONOFF	5	119.515
S040	VERUM_ONOFF	6	66.9617
S040	VERUM_ONOFF	7	71.1299
S040	SHAM_ONOFF	1	-33.738
S040	SHAM_ONOFF	2	44.846
S040	SHAM_ONOFF	3	19.3999
S040	SHAM_ONOFF	4	44.1354
S040	SHAM_ONOFF	5	-24.3044
S040	SHAM_ONOFF	6	-28.223
S040	SHAM_ONOFF	7	-31.2654
S042	VERUM_ONOFF	1	34.423
S042	VERUM_ONOFF	2	22.4513
S042	VERUM_ONOFF	3	75.0871
S042	VERUM_ONOFF	4	-1.30957
S042	VERUM_ONOFF	5	50.922
S042	VERUM_ONOFF	6	25.6415
S042	VERUM_ONOFF	7	-0.412345
S042	SHAM_ONOFF	1	-35.1855
S042	SHAM_ONOFF	2	-17.2676
S042	SHAM_ONOFF	3	12.7996
S042	SHAM_ONOFF	4	9.65133
S042	SHAM_ONOFF	5	-7.9976
S042	SHAM_ONOFF	6	6.68264
S042	SHAM_ONOFF	7	9.59393
S043	SHAM_ONOFF	1	-4.85519
S043	SHAM_ONOFF	2	22.637
S043	SHAM_ONOFF	3	36.0022
S043	SHAM_ONOFF	4	40.949
S043	SHAM_ONOFF	5	13.5372
S043	SHAM_ONOFF	6	-61.4098
S043	SHAM_ONOFF	7	-38.8272
S043	VERUM_ONOFF	1	223.559
S043	VERUM_ONOFF	3	162.868
S043	VERUM_ONOFF	4	184.395
S043	VERUM_ONOFF	5	161.325
S043	VERUM_ONOFF	6	203.186
S043	VERUM_ONOFF	7	206.033
S053	VERUM_ONOFF	1	160.614
S053	VERUM_ONOFF	2	164.886
S053	VERUM_ONOFF	5	117.109
S053	VERUM_ONOFF	6	98.6759
S053	VERUM_ONOFF	7	187.77
S053	SHAM_ONOFF	3	17.4395
S053	SHAM_ONOFF	4	15.0416
S053	SHAM_ONOFF	6	-9.68565
S058	SHAM_ONOFF	3	-1.78199
S058	SHAM_ONOFF	4	7.38504
S058	SHAM_ONOFF	5	55.2694
S058	SHAM_ONOFF	6	-1.45677
S058	SHAM_ONOFF	7	18.6548
S058	VERUM_ONOFF	1	40.0713
S058	VERUM_ONOFF	2	52.0207
S058	VERUM_ONOFF	3	67.439
S058	VERUM_ONOFF	4	70.4141
S058	VERUM_ONOFF	5	75.2024
S058	VERUM_ONOFF	6	89.4334
S058	VERUM_ONOFF	7	28.1791
S059	VERUM_ONOFF	1	189.69
S059	VERUM_ONOFF	2	25.2635
S059	VERUM_ONOFF	3	112.922
S059	VERUM_ONOFF	5	-16.0772
S059	VERUM_ONOFF	6	178.103
S059	VERUM_ONOFF	7	140.247
S059	SHAM_ONOFF	1	24.2728
S059	SHAM_ONOFF	2	-37.7217
S059	SHAM_ONOFF	3	7.60281
S059	SHAM_ONOFF	4	-13.3585
S059	SHAM_ONOFF	5	-82.5114
S059	SHAM_ONOFF	6	-22.7382
S059	SHAM_ONOFF	7	49.633

## Sheet: Figure3b
	Accuracy	F1	Sensitivity	Specificty	p_value
Mean volume (dB)	0.69	0.68	0.71	0.67	0.000106696
Stimulations in NREM (#)	0.7	0.69	0.71	0.69	4.65383e-05
Baseline NREM N3 (%)	0.78	0.76	0.88	0.69	8.91846e-09
Baseline lowSWA (µV2)	0.91	0.9	1	0.82	1.34436e-16

## Sheet: Figure3c_panelleft
Subject	Responder	stim#	ON-OFF difference lowSWA
S021	weak responder	1-2 stim	4.31311
S025	weak responder	1-2 stim	25.1877
S027	weak responder	1-2 stim	16.303
S029	weak responder	1-2 stim	8.13474
S030	weak responder	1-2 stim	35.0894
S032	strong responder	1-2 stim	44.0991
S033	strong responder	1-2 stim	36.0392
S036	weak responder	1-2 stim	23.9129
S037	strong responder	1-2 stim	42.2992
S039	strong responder	1-2 stim	100.445
S040	strong responder	1-2 stim	10.9495
S042	weak responder	1-2 stim	22.8488
S043	strong responder	1-2 stim	65.9812
S053	strong responder	1-2 stim	40.8251
S058	weak responder	1-2 stim	18.7336
S059	strong responder	1-2 stim	28.9897
S021	weak responder	3-4 stim	21.4858
S025	weak responder	3-4 stim	4.74829
S027	weak responder	3-4 stim	0.365033
S029	weak responder	3-4 stim	48.2155
S030	weak responder	3-4 stim	28.4472
S032	strong responder	3-4 stim	79.4904
S033	strong responder	3-4 stim	29.2752
S036	weak responder	3-4 stim	49.0044
S037	strong responder	3-4 stim	29.7885
S039	strong responder	3-4 stim	334.039
S040	strong responder	3-4 stim	56.296
S042	weak responder	3-4 stim	9.49502
S043	strong responder	3-4 stim	110.689
S053	strong responder	3-4 stim	85.4516
S058	weak responder	3-4 stim	50.822
S059	strong responder	3-4 stim	37.4125
S021	weak responder	>4 stim	31.9697
S025	weak responder	>4 stim	-23.1806
S027	weak responder	>4 stim	-2.72417
S029	weak responder	>4 stim	21.553
S030	weak responder	>4 stim	-25.9436
S032	strong responder	>4 stim	76.3319
S033	strong responder	>4 stim	51.2264
S036	weak responder	>4 stim	27.1006
S037	strong responder	>4 stim	149.374
S039	strong responder	>4 stim	564.605
S040	strong responder	>4 stim	140.258
S042	weak responder	>4 stim	-0.260248
S043	strong responder	>4 stim	212.777
S053	strong responder	>4 stim	133.991
S058	weak responder	>4 stim	43.8478
S059	strong responder	>4 stim	96.4338

## Sheet: Figure3c_panelright
Subject	Responder	stim#	ON-OFF difference lowSWA
S021	weak responder	1-2 stim	-3.0099
S025	weak responder	1-2 stim	9.68469
S027	weak responder	1-2 stim	-10.5626
S029	weak responder	1-2 stim	12.2356
S030	weak responder	1-2 stim	23.4581
S032	strong responder	1-2 stim	50.7395
S033	strong responder	1-2 stim	28.8733
S036	weak responder	1-2 stim	1.07754
S037	strong responder	1-2 stim	37.7056
S039	strong responder	1-2 stim	11.6105
S040	strong responder	1-2 stim	6.74395
S042	weak responder	1-2 stim	31.5259
S043	strong responder	1-2 stim	79.4062
S053	strong responder	1-2 stim	10.0841
S058	weak responder	1-2 stim	12.6645
S059	strong responder	1-2 stim	8.74666
S021	weak responder	3-4 stim	-4.71879
S025	weak responder	3-4 stim	1.62101
S027	weak responder	3-4 stim	-9.71467
S029	weak responder	3-4 stim	-7.85867
S030	weak responder	3-4 stim	6.62149
S032	strong responder	3-4 stim	40.7412
S033	strong responder	3-4 stim	12.7508
S036	weak responder	3-4 stim	-0.583027
S037	strong responder	3-4 stim	-15.701
S039	strong responder	3-4 stim	28.5045
S040	strong responder	3-4 stim	7.26397
S042	weak responder	3-4 stim	10.451
S043	strong responder	3-4 stim	65.3034
S053	strong responder	3-4 stim	6.20621
S058	weak responder	3-4 stim	19.0401
S059	strong responder	3-4 stim	-6.17444
S021	weak responder	>4 stim	-12.4508
S025	weak responder	>4 stim	23.5555
S027	weak responder	>4 stim	-12.1299
S029	weak responder	>4 stim	10.8122
S030	weak responder	>4 stim	96.2909
S032	strong responder	>4 stim	55.4197
S033	strong responder	>4 stim	7.59035
S036	weak responder	>4 stim	63.5558
S037	strong responder	>4 stim	-22.8065
S039	strong responder	>4 stim	3.30074
S040	strong responder	>4 stim	-3.80946
S042	weak responder	>4 stim	-33.6265
S043	strong responder	>4 stim	-33.8537
S053	strong responder	>4 stim	-12.5516
S058	weak responder	>4 stim	-18.8606
S059	strong responder	>4 stim	-4.45981

## Sheet: Figure3d
Subject	Baseline lowSWA	ON-OFF difference lowSWA
S021	56.3798	12.1305
S021	121.229	20.1353
S021	67.05	74.745
S021	64.3385	-5.39136
S021	88.1053	4.124
S021	69.3925	54.2088
S025	58.6416	0.841069
S025	40.8254	1.42044
S025	80.7108	-1.74712
S025	59.9152	-24.6809
S025	89.9555	-27.366
S025	70.3171	14.9165
S025	67.6322	14.2585
S027	104.425	2.23559
S027	131.614	-16.1203
S027	90.4643	20.2475
S029	124.381	42.6414
S029	73.1499	12.6453
S029	148.475	20.9772
S029	139.109	5.68992
S029	110.761	14.0811
S029	88.613	7.93996
S030	57.7341	37.0194
S030	92.0863	-5.85416
S030	65.6857	29.2242
S030	79.9687	2.94405
S030	56.9194	0.412393
S030	94.2415	44.0934
S032	265.249	125.189
S032	337.413	127.07
S032	271.124	249.159
S032	265.411	58.589
S032	246.209	180.043
S032	260.426	66.1872
S032	303.103	53.7244
S033	214.631	88.6999
S033	196.053	56.2976
S033	451.455	66.7756
S033	321.256	39.7291
S033	355.181	78.8786
S033	105.121	87.4656
S036	97.1213	18.4989
S036	62.3716	-5.05473
S036	69.148	23.8985
S036	68.6005	37.5026
S036	90.9335	43.1049
S036	37.3156	104.543
S037	935.56	197.959
S037	486.481	167.015
S037	506.845	124.102
S037	403.47	108.559
S037	515.473	20.3461
S037	577.063	105.462
S037	509.343	118.538
S039	297.703	244.748
S039	152.495	417.907
S039	291.406	331.541
S039	149.416	613.651
S039	203.821	452.851
S039	175.63	342.032
S039	319.936	395.886
S040	125.122	145.138
S040	237.215	121.083
S040	204.175	120.17
S040	218.04	122.929
S040	204.179	119.515
S040	212.319	66.9617
S040	318.207	71.1299
S042	137.857	34.423
S042	127.984	22.4513
S042	95.308	75.0871
S042	109.072	-1.30957
S042	120.034	50.922
S042	121.144	25.6415
S042	119.384	-0.412345
S043	209.838	223.559
S043	223.384	162.868
S043	225.855	184.395
S043	356.571	161.325
S043	152.677	203.186
S043	422.18	206.033
S053	306.141	160.614
S053	434.146	164.886
S053	214.782	117.109
S053	177.515	98.6759
S053	162.633	187.77
S058	82.0773	52.0207
S058	71.0195	67.439
S058	75.0605	70.4141
S058	88.7307	75.2024
S058	153.055	89.4334
S058	132.768	28.1791
S059	332.857	189.69
S059	315.173	25.2635
S059	243.784	112.922
S059	449.783	-16.0772
S059	172.963	178.103
S059	329.374	140.247

## Sheet: Figure3e
Subject	Stimulations during NREM sleep	ON-OFF difference lowSWA
S021	1458	12.1305
S021	1337	16.2665
S021	985	20.1353
S021	1373	74.745
S021	1522	-5.39136
S021	1179	4.124
S021	1513	54.2088
S025	214	0.841069
S025	278	1.42044
S025	287	-1.74712
S025	349	-24.6809
S025	59	-27.366
S025	399	14.9165
S025	177	14.2585
S027	907	2.23559
S027	975	-16.1203
S027	1889	20.2475
S029	1464	42.6414
S029	2206	12.6453
S029	1587	20.9772
S029	2023	5.68992
S029	2304	14.0811
S029	2283	7.93996
S030	613	37.0194
S030	435	-5.85416
S030	777	29.2242
S030	470	2.94405
S030	676	47.8376
S030	530	0.412393
S030	515	44.0934
S032	2602	125.189
S032	2592	127.07
S032	2290	249.159
S032	3144	58.589
S032	2900	180.043
S032	2553	66.1872
S032	3307	53.7244
S033	1741	88.6999
S033	1411	56.2976
S033	1384	66.7756
S033	1694	39.7291
S033	2633	78.8786
S033	1451	87.4656
S036	407	90.8493
S036	480	18.4989
S036	542	-5.05473
S036	365	23.8985
S036	447	37.5026
S036	263	43.1049
S036	440	104.543
S037	3874	197.959
S037	3177	167.015
S037	3614	124.102
S037	4157	108.559
S037	2664	20.3461
S037	4091	105.462
S037	3827	118.538
S039	1678	244.748
S039	378	417.907
S039	1711	331.541
S039	156	613.651
S039	809	452.851
S039	1364	342.032
S039	820	395.886
S040	640	145.138
S040	1753	121.083
S040	2330	120.17
S040	2103	122.929
S040	1638	119.515
S040	2346	66.9617
S040	1868	71.1299
S042	3359	34.423
S042	3637	22.4513
S042	2591	75.0871
S042	3181	-1.30957
S042	2893	50.922
S042	3488	25.6415
S042	3092	-0.412345
S043	2110	223.559
S043	2081	162.868
S043	2925	184.395
S043	2564	161.325
S043	2118	203.186
S043	2517	206.033
S053	2480	160.614
S053	2044	164.886
S053	2467	117.109
S053	2588	98.6759
S053	2266	187.77
S058	281	40.0713
S058	2123	52.0207
S058	2469	67.439
S058	1008	70.4141
S058	799	75.2024
S058	2703	89.4334
S058	1486	28.1791
S059	3771	189.69
S059	4293	25.2635
S059	3462	112.922
S059	4014	-16.0772
S059	3059	178.103
S059	3809	140.247

## Sheet: Figure3f
Subject	Stimulations during NREM sleep	ON-OFF difference lowSWA
S032	2602	125.189
S032	2592	127.07
S032	2290	249.159
S032	3144	58.589
S032	2900	180.043
S032	2553	66.1872
S032	3307	53.7244
S033	1741	88.6999
S033	1411	56.2976
S033	1384	66.7756
S033	1694	39.7291
S033	2633	78.8786
S033	1451	87.4656
S037	3874	197.959
S037	3177	167.015
S037	3614	124.102
S037	4157	108.559
S037	2664	20.3461
S037	4091	105.462
S037	3827	118.538
S039	1678	244.748
S039	378	417.907
S039	1711	331.541
S039	156	613.651
S039	809	452.851
S039	1364	342.032
S039	820	395.886
S040	640	145.138
S040	1753	121.083
S040	2330	120.17
S040	2103	122.929
S040	1638	119.515
S040	2346	66.9617
S040	1868	71.1299
S043	2110	223.559
S043	2081	162.868
S043	2925	184.395
S043	2564	161.325
S043	2118	203.186
S043	2517	206.033
S053	2480	160.614
S053	2044	164.886
S053	2467	117.109
S053	2588	98.6759
S053	2266	187.77
S059	3771	189.69
S059	4293	25.2635
S059	3462	112.922
S059	4014	-16.0772
S059	3059	178.103
S059	3809	140.247
