# Supplementary material for: Auditory deep sleep stimulation in older adults at home: a randomized crossover trial
Source: Commun Med (Lond). 2022 Apr 4;2:30. doi: 10.1038/s43856-022-00096-6 (PMC9053232; doi:10.1038/s43856-022-00096-6)
Supplement: Supplementary file 6 — Supplementary Data 3 [file 43856_2022_96_MOESM6_ESM.xlsx]

## Sheet: Figure4a
frequency	mean	sem	p_val
0.5	98.3391	2.20105	0.61
0.75	102.344	1.35943	0.12
1	105.947	1.72739	0
1.25	104.436	1.43502	0.01
1.5	102.351	1.97206	0.69
1.75	102.736	2.26793	0.68
2	102.587	2.22136	0.64
2.25	102.198	1.8762	0.64
2.5	102.777	2.22995	0.55
2.75	103.554	3.96651	0.89
3	102.863	3.77432	0.97
3.25	103.488	2.19071	0.23
3.5	105.068	3.04651	0.25
3.75	102.961	5.32465	0.52
4	98.8461	3.72369	0.03
4.25	99.0572	2.05278	0.29
4.5	102.954	2.61282	0.71
4.75	102.832	3.53969	0.84
5	100.829	3.13661	0.29
5.25	101.089	3.10884	0.76
5.5	102.405	3.60765	0.98
5.75	102.503	4.5102	0.93
6	100.303	3.59965	0.35
6.25	98.7296	2.76031	0.1
6.5	101.682	3.81157	0.3
6.75	103.064	5.57355	0.37
7	99.7946	3.8194	0.05
7.25	100.14	3.54647	0.13
7.5	101.75	4.00445	0.26
7.75	102.364	4.32805	0.26
8	101.65	3.63824	0.27
8.25	102.452	3.56761	0.4
8.5	102.968	3.84865	0.54
8.75	102.342	3.94739	0.35
9	101.133	3.57572	0.28
9.25	99.5471	3.83608	0.11
9.5	99.8904	4.975	0.18
9.75	99.9971	5.03136	0.21
10	98.6422	4.06196	0.04
10.25	97.1994	4.12941	0.05
10.5	97.5356	4.63762	0.06
10.75	98.8099	4.42751	0.13
11	100.562	4.31734	0.32
11.25	100.496	4.29895	0.29
11.5	101.153	4.5696	0.35
11.75	103.04	4.52054	0.64
12	104.068	4.52757	0.85
12.25	104.188	4.97587	0.87
12.5	103.054	5.15184	0.68
12.75	102.497	4.80258	0.59
13	102.34	4.43195	0.56
13.25	102.254	4.99953	0.62
13.5	102.129	5.07366	0.55
13.75	100.956	4.61536	0.34
14	100.706	4.32067	0.35
14.25	101.815	4.85022	0.55
14.5	102.196	5.21349	0.53
14.75	101.711	5.11315	0.49
15	101.504	5.04924	0.38
15.25	101.117	5.04729	0.36
15.5	101.617	5.10432	0.5
15.75	101.833	5.29009	0.47
16	101.137	5.35061	0.39
16.25	101.145	5.42289	0.43
16.5	100.587	5.31437	0.39
16.75	100.957	5.2704	0.37
17	100.232	4.95268	0.39
17.25	100.29	4.98104	0.27
17.5	101.487	4.9649	0.41
17.75	102.118	5.22532	0.67
18	102.271	5.37006	0.85
18.25	101.323	5.22756	0.59
18.5	102.34	5.357	0.68
18.75	103.621	5.53489	0.89
19	103.301	5.99775	0.82
19.25	102.731	5.87868	0.71
19.5	102.885	5.69109	0.71
19.75	102.668	5.83995	0.69
20	103.489	6.10464	0.79

## Sheet: Figure4b
Subject	Responder	Condition	lowSWA
S021	weak responder	SHAM_ON	214.229
S021	weak responder	VERUM_ON	224.161
S025	weak responder	SHAM_ON	110.85
S025	weak responder	VERUM_ON	109.343
S027	weak responder	SHAM_ON	208.859
S027	weak responder	VERUM_ON	192.655
S029	weak responder	SHAM_ON	195.307
S029	weak responder	VERUM_ON	241.955
S030	weak responder	SHAM_ON	167.224
S030	weak responder	VERUM_ON	187.113
S032	strong responder	SHAM_ON	419.321
S032	strong responder	VERUM_ON	512.33
S033	strong responder	SHAM_ON	418.347
S033	strong responder	VERUM_ON	400.187
S036	weak responder	SHAM_ON	184.724
S036	weak responder	VERUM_ON	149.609
S037	strong responder	SHAM_ON	528.662
S037	strong responder	VERUM_ON	567.172
S040	strong responder	SHAM_ON	435.639
S040	strong responder	VERUM_ON	473.615
S042	weak responder	SHAM_ON	260.054
S042	weak responder	VERUM_ON	280.584
S043	strong responder	SHAM_ON	549.242
S043	strong responder	VERUM_ON	613.924
S053	strong responder	SHAM_ON	289.084
S053	strong responder	VERUM_ON	306.625
S058	weak responder	SHAM_ON	196.005
S058	weak responder	VERUM_ON	208.655
S059	strong responder	SHAM_ON	355.955
S059	strong responder	VERUM_ON	374.933

## Sheet: Figure4c
Subject	Responder	Condition	lowSWE
S021	weak responder	VERUM_ON	177675
S021	weak responder	VERUM_ONOFF	149519
S025	weak responder	VERUM_ON	30495.1
S025	weak responder	VERUM_ONOFF	24477.4
S027	weak responder	VERUM_ON	129821
S027	weak responder	VERUM_ONOFF	148618
S029	weak responder	VERUM_ON	332575
S029	weak responder	VERUM_ONOFF	293086
S030	weak responder	VERUM_ON	61873.1
S030	weak responder	VERUM_ONOFF	76358.9
S032	strong responder	VERUM_ON	614456
S032	strong responder	VERUM_ONOFF	637841
S033	strong responder	VERUM_ON	435153
S033	strong responder	VERUM_ONOFF	336389
S036	weak responder	VERUM_ON	55654.9
S036	weak responder	VERUM_ONOFF	50944.6
S037	strong responder	VERUM_ON	944866
S037	strong responder	VERUM_ONOFF	917394
S040	strong responder	VERUM_ON	472331
S040	strong responder	VERUM_ONOFF	510107
S042	weak responder	VERUM_ON	503110
S042	weak responder	VERUM_ONOFF	445732
S043	strong responder	VERUM_ON	750394
S043	strong responder	VERUM_ONOFF	752293
S053	strong responder	VERUM_ON	313797
S053	strong responder	VERUM_ONOFF	377862
S058	weak responder	VERUM_ON	182339
S058	weak responder	VERUM_ONOFF	204317
S059	strong responder	VERUM_ON	607103
S059	strong responder	VERUM_ONOFF	746626

## Sheet: Figure4d-leftpanel
Subject	Condition	lowSWA
S032	VERUM_ON	512.33
S032	VERUM_ONOFF	536.607
S033	VERUM_ON	400.187
S033	VERUM_ONOFF	442.477
S037	VERUM_ON	567.172
S037	VERUM_ONOFF	655.196
S040	VERUM_ON	473.615
S040	VERUM_ONOFF	530.323
S043	VERUM_ON	613.924
S043	VERUM_ONOFF	701.314
S053	VERUM_ON	306.625
S053	VERUM_ONOFF	402.734
S059	VERUM_ON	374.933
S059	VERUM_ONOFF	444.408

## Sheet: Figure4d-rightpanel
Subject	Condition	lowSWA
S032	SHAM_ON	419.321
S032	SHAM_ONOFF	510.395
S033	SHAM_ON	418.347
S033	SHAM_ONOFF	404.066
S037	SHAM_ON	528.662
S037	SHAM_ONOFF	528.777
S040	SHAM_ON	435.639
S040	SHAM_ONOFF	480.451
S043	SHAM_ON	549.242
S043	SHAM_ONOFF	493.515
S053	SHAM_ON	289.084
S053	SHAM_ONOFF	278.735
S059	SHAM_ON	355.955
S059	SHAM_ONOFF	386.678
