# Supplementary material for: Auditory deep sleep stimulation in older adults at home: a randomized crossover trial
Source: Commun Med (Lond). 2022 Apr 4;2:30. doi: 10.1038/s43856-022-00096-6 (PMC9053232; doi:10.1038/s43856-022-00096-6)
Supplement: Supplementary file 7 — Supplementary Data 4 [file 43856_2022_96_MOESM7_ESM.xlsx]

## Sheet: Figure5a
Subject	lowSWA	Mood morning
S021	97.7984	96.2963
S021	108.366	97.2222
S021	101.544	91.6667
S021	107.347	100
S021	83.6409	100
S021	101.403	95.3704
S021	97.6556	97.2222
S021	91.5182	94.5695
S021	109.744	94.5695
S021	107.025	96.4238
S021	100.105	97.351
S021	117.998	97.351
S021	101.426	100.132
S025	95.6056	69.3141
S025	93.5294	108.303
S025	90.4631	47.6534
S025	127.113	116.968
S025	87.4871	49.8195
S025	101.812	95.3069
S025	94.4792	101.805
S025	85.1159	110.049
S025	81.9329	72.6094
S025	98.4938	86.2237
S025	92.4097	72.6094
S025	50.5651	64.6677
S025	102.464	76.013
S025	118.153	96.4344
S027	92.7839	102.37
S027	79.6056	105.213
S027	97.5395	99.5261
S027	97.0448	105.566
S027	84.9398	102.687
S027	91.3919	101.727
S027	101.046	89.2514
S027	86.7857	102.687
S029	179.263	70.3264
S029	102.853	89.0208
S029	105.44	89.0208
S029	118.484	80.1187
S029	91.3352	95.2522
S029	96.5455	91.6914
S029	126.77	94.6875
S029	142.23	100.312
S029	143.861	102.188
S029	116.424	95.625
S029	109.418	98.4375
S029	127.915	106.875
S029	100.57	108.75
S030	110.989	108.989
S030	105.408	104.494
S030	106.233	98.8764
S030	120.887	96.6292
S030	116.618	96.6292
S030	111.227	97.7528
S030	89.4155	96.8203
S030	97.0519	95.7075
S030	95.4901	96.8203
S030	111.397	96.8203
S030	104.307	97.9332
S030	101.164	94.5946
S030	127.646	94.5946
S032	89.6043	95.2998
S032	103.76	90.4376
S032	122.231	104.052
S032	99.4506	105.024
S032	130.202	102.107
S032	99.096	105.024
S032	91.6055	105.024
S032	109.585	104.276
S032	140.616	102.345
S032	129.985	103.31
S032	121.198	104.276
S032	121.69	101.379
S032	108.306	104.276
S032	123.886	104.276
S033	93.7951	95.8188
S033	93.5152	100.174
S033	112.296	99.3031
S033	90.2964	97.561
S033	89.7976	97.561
S033	94.2541	102.787
S033	114.049	91.5254
S033	106.846	99.1525
S033	120.709	98.3051
S033	108.163	99.1525
S033	108.054	96.6102
S033	99.2149	100
S036	65.3102	100.379
S036	91.1156	100.379
S036	90.9314	101.326
S036	92.9751	100.379
S036	77.6738	98.4848
S036	72.826	102.273
S036	76.1017	101.326
S036	108.159	100.678
S036	89.2534	100.678
S036	106.153	102.578
S036	100.463	102.578
S036	105.199	97.829
S036	112.399	98.7788
S036	211.827	99.7286
S037	138.933	97.5643
S037	129.63	100.406
S037	110.533	100.406
S037	115.779	95.6698
S037	101.231	89.9865
S037	134.981	102.3
S037	136.266	96.6171
S037	108.384	105.439
S037	103.959	92.7476
S037	119.042	103.487
S037	99.3655	105.439
S037	101.315	105.439
S037	103.319	105.439
S037	115.609	105.439
S039	179.749	95.4955
S039	305.272	100.901
S039	197.086	98.1982
S039	348.055	88.2883
S039	295.832	103.604
S039	239.924	101.802
S039	229.835	100.901
S040	102.842	75.9599
S040	101.11	79.4658
S040	98.2173	96.995
S040	125.381	105.175
S040	126.096	89.9833
S040	111.195	96.995
S040	107.82	95.8264
S040	109.314	116.667
S040	104.263	100.168
S040	113.426	89.5623
S040	101.808	90.7407
S040	113.594	100.168
S040	118.653	94.2761
S040	99.9633	89.5623
S042	117.15	92.0319
S042	101.262	110.624
S042	91.6203	97.6096
S042	97.6949	93.8911
S042	110.111	98.5392
S042	96.2849	111.554
S042	87.0623	111.554
S042	113.092	92.5546
S042	115.201	103.338
S042	102.484	94.3517
S042	109.4	96.1489
S042	97.8623	95.2503
S042	108.472	86.2644
S042	108.75	97.0475
S043	93.262	89.228
S043	84.8989	100.539
S043	130.146	96.7684
S043	120.549	81.6876
S043	118.588	80.4309
S043	123.215	103.052
S043	148.439	87.8136
S043	135.956	89.0681
S043	147.063	81.5412
S043	141.484	117.921
S043	122.12	85.3047
S043	157.573	76.5233
S053	119.68	85.5422
S053	111.944	98.7952
S053	102.088	96.3855
S053	104.853	92.7711
S053	97.5729	95.1807
S053	100.867	102.41
S053	105.47	98.7952
S053	136.235	103.937
S053	164.913	101.575
S053	140.843	93.3071
S053	121.019	99.2126
S053	159.423	94.4882
S058	121.901	80.8383
S058	115.106	107.784
S058	105.184	107.784
S058	141.782	107.784
S058	105.977	104.79
S058	124.609	107.784
S058	99.3311	107.784
S058	67.4721	93.7799
S058	126.871	103.349
S058	108.116	103.349
S058	118.104	103.349
S058	103.281	103.349
S058	114.879	103.349
S059	111.203	74.3662
S059	98.6979	80.2817
S059	93.3481	92.9577
S059	99.9668	92.1127
S059	107.965	93.8028
S059	120.808	84.507
S059	135.28	93.2203
S059	100	93.2203
S059	110.427	87.2881
S059	98.8221	92.3729
S059	123.081	98.3051
S059	121.967	94.9153

## Sheet: Figure5b
Subject	REM	Mood morning
S021	90.0951	96.2963
S021	81.0856	97.2222
S021	69.7258	91.6667
S021	103.022	100
S021	106.547	100
S021	65.0252	95.3704
S021	129.267	97.2222
S021	44.6988	94.5695
S021	107.53	96.4238
S021	53.5542	97.351
S021	58.6145	97.351
S021	126.506	100.132
S025	83.0491	69.3141
S025	48.7462	108.303
S025	35.2056	47.6534
S025	108.325	116.968
S025	103.511	49.8195
S025	54.1625	95.3069
S025	89.669	101.805
S025	80.1402	110.049
S025	131.931	72.6094
S025	118.575	86.2237
S025	59.1511	72.6094
S025	113.941	64.6677
S025	77.1417	76.013
S025	133.022	96.4344
S027	89.093	102.37
S027	72.5603	105.213
S027	101.033	99.5261
S027	142.622	105.566
S027	116.653	102.687
S027	103.462	101.727
S027	68.8376	89.2514
S027	122.424	102.687
S029	84.3833	70.3264
S029	66.8146	89.0208
S029	83.0524	89.0208
S029	129.37	80.1187
S029	81.9876	95.2522
S029	105.413	91.6914
S029	28.6318	94.6875
S029	28.8851	100.312
S029	15.4561	102.188
S029	34.9662	95.625
S029	49.1554	98.4375
S029	52.4493	106.875
S029	100.084	108.75
S030	95.4951	108.989
S030	72.5882	104.494
S030	114.535	98.8764
S030	97.2801	96.6292
S030	121.377	96.6292
S030	135.657	97.7528
S030	129.572	96.8203
S030	99.2864	95.7075
S030	83.9875	96.8203
S030	71.4987	96.8203
S030	88.6708	97.9332
S030	111.151	94.5946
S030	91.793	94.5946
S032	76.1502	95.2998
S032	79.9577	90.4376
S032	78.0539	104.052
S032	97.0915	105.024
S032	84.0825	102.107
S032	88.5246	105.024
S032	87.2554	105.024
S032	120.602	104.276
S032	85.7291	102.345
S032	89.725	103.31
S032	90.4515	104.276
S032	135.859	101.379
S032	94.4473	104.276
S032	94.0841	104.276
S033	82.807	95.8188
S033	89.8246	100.174
S033	94.0351	99.3031
S033	63.5088	97.561
S033	92.9825	97.561
S033	147.018	102.787
S033	97.7124	91.5254
S033	102.941	99.1525
S033	86.2745	98.3051
S033	77.451	99.1525
S033	97.0588	96.6102
S033	85.9477	100
S036	136.626	100.379
S036	184.864	100.379
S036	73.9457	101.326
S036	136.915	100.379
S036	161.467	98.4848
S036	105.43	102.273
S036	72.2126	101.326
S036	68.0352	100.678
S036	119.941	100.678
S036	69.7947	102.578
S036	121.114	102.578
S036	112.317	97.829
S036	117.889	98.7788
S036	73.607	99.7286
S037	82.2464	97.5643
S037	136.232	100.406
S037	88.7681	100.406
S037	96.3768	95.6698
S037	75.7246	89.9865
S037	88.7681	102.3
S037	68.4783	96.6171
S037	99.2537	105.439
S037	63.0348	92.7476
S037	115.622	103.487
S037	131.99	105.439
S037	90.5473	105.439
S037	91.592	105.439
S037	106.219	105.439
S039	63.1802	95.4955
S039	83.1095	100.901
S039	73.7809	98.1982
S039	86.0777	88.2883
S039	114.488	103.604
S039	83.5336	101.802
S039	102.191	100.901
S040	37.2047	75.9599
S040	91.6339	79.4658
S040	67.7493	96.995
S040	78.084	105.175
S040	102.198	89.9833
S040	87.7297	96.995
S040	90.2559	95.8264
S040	129.555	116.667
S040	110.54	100.168
S040	112.314	90.7407
S040	135.132	94.2761
S040	56.284	89.5623
S042	107.543	92.0319
S042	91.9944	110.624
S042	90.0509	97.6096
S042	79.6853	93.8911
S042	91.6705	98.5392
S042	113.697	111.554
S042	114.993	111.554
S042	84.4395	92.5546
S042	108.296	103.338
S042	57.13	94.3517
S042	110.493	96.1489
S042	110.493	95.2503
S042	105.471	86.2644
S042	98.2511	97.0475
S043	78.5247	89.228
S043	93.4963	100.539
S043	117.329	96.7684
S043	78.2191	81.6876
S043	87.0799	80.4309
S043	110.607	103.052
S043	93.0233	87.8136
S043	69.7674	89.0681
S043	90.6977	81.5412
S043	98.8372	117.921
S043	94.186	85.3047
S043	74.7093	76.5233
S053	98.4214	85.5422
S053	100.069	98.7952
S053	98.0096	96.3855
S053	82.361	92.7711
S053	86.0673	95.1807
S053	107.893	102.41
S053	96.7742	98.7952
S053	106.423	103.937
S053	102.482	101.575
S053	118.248	93.3071
S053	97.2263	99.2126
S053	82.7737	94.4882
S058	0	80.8383
S058	24.0826	107.784
S058	151.376	107.784
S058	31.5367	107.784
S058	43.578	104.79
S058	115.826	107.784
S058	123.853	107.784
S058	0	93.7799
S058	119.91	103.349
S058	73.7557	103.349
S058	101.81	103.349
S058	28.0543	103.349
S058	61.991	103.349
S059	79.6053	74.3662
S059	122.368	80.2817
S059	123.355	92.9577
S059	88.4868	92.1127
S059	81.5789	93.8028
S059	129.276	84.507
S059	141.494	93.2203
S059	140.176	93.2203
S059	111.174	87.2881
S059	183.239	92.3729
S059	117.765	98.3051
S059	143.252	94.9153
